# Supplementary material for: Reversal of Pulmonary Fibrosis: Human Umbilical Mesenchymal Stem Cells from Wharton’s Jelly versus Human-Adipose-Derived Mesenchymal Stem Cells
Source: Int J Mol Sci. 2023 Apr 8;24(8):6948. doi: 10.3390/ijms24086948 (PMC10139084; doi:10.3390/ijms24086948)
Supplement: Supplementary file 1 [file ijms-24-06948-s001.zip]

Archive with 1 entries (1 files):
- ijms-2278088-supplementary.pdf
